# Supplementary material for: Defects in the cytoplasmic assembly of axonemal dynein arms cause morphological abnormalities and dysmotility in sperm cells leading to male infertility
Source: PLoS Genet. 2021 Feb 26;17(2):e1009306. doi: 10.1371/journal.pgen.1009306 (PMC7909641; doi:10.1371/journal.pgen.1009306)
Supplement: S1 Appendix — (XLSX) [file pgen.1009306.s042.xlsx]

## Sheet: Semen analysis of study cohort
S1 Appendix. Semen analysis of study participants.
Affected individual	Gene/mutation	IF defect (sperm)	TEM defect (sperm)	HVMA (sperm)	Semen analyses (performed according to latest WHO guidelines)
					Date of semen analyis	Days of abstinence	pH (reference value: ≥ 7.2 )	Ejaculate volume (reference value: ≥ 1.5 ml )	Sperm concentration (reference value: ≥ 15 M sperm cells/ ml of ejaculate)	Total sperm count (reference value: ≥ 39 M sperm cells/ ejaculate)	Sperm motility* (reference value: ≥ 32 % progressive motile (PR) sperm cells)	Morphology (reference value: ≥ 4 % normal morphology)	Vitality - Eosin test (reference value: ≥ 58% vital sperm cells)
OP-146 II3	DNAAF2: c.1214ˆ1215insACGATACCTGCGTGGC, p.Gly406Argfs*89 (homozygous)	DNAI1, DNAI2, DNALI1, DNAH8, DNAH17 abnormal	ODA	immotile	n.a.	n.a.	n.a.	n.a.	n.a.	n.a.	n.a.	n.a.	n.a.
OP-234 II1	DNAAF2: c.23C>A, p.Ser8*(homozygous)	DNAI1, DNAI2, DNALI1, DNAH8, DNAH17 abnormal	ODA	immotile	n.a.	n.a.	n.a.	n.a.	n.a.	n.a.	n.a.	n.a.	n.a.
OP-6 II5	ZMYND10: c.47T>G, p.Val16Gly (homozygous)	DNAI1, DNAI2, DNALI1, DNAH8, DNAH17 abnormal	ODA	immotile	n.a.	n.a.	n.a.	n.a.	n.a.	n.a.	n.a.	n.a.	n.a.
OP-596 II2	ZMYND10: c.47T>G, p.Val16Gly + c.491insC, p.Gln164Profs*19	DNAI1, DNAI2, DNALI1, DNAH8, DNAH17 abnormal	ODA	immotile	n.a.	n.a.	n.a.	n.a.	n.a.	n.a.	n.a.	n.a.	n.a.
OP-3399	DNAAF4: c.31 C>T, p.Gln11* (homozygous)	DNAI1, DNAI2, DNALI1, DNAH8, DNAH17 abnormal	ODA	immotile	2018-11-07	3	8.3	5.7 ml	36.1 M/ ml	205.8 M	PR: 0%; NP: 0%; IM: 100%	0.03	0.65
					2019-02-04	3	9	2.8 ml	41.3 M/ ml	115.6 M	PR: 0%; NP: 0%; IM: 100%	0.03	0.62
OP-1899 II1	PIH1D3: c.355C>T, p.Gln119* (hemizygous, X-linked)	DNAI1, DNAI2, DNALI1, DNAH8, DNAH17 abnormal	ODA	immotile	2018-02-26	7	7.8	5.1 ml	30.2 M/ ml	154 M	PR: 0%; NP: 0%; IM: 100%	0.04	0.2
					2018-02-28	2	7.8	2.7 ml	27.9 M/ ml	75.3 M	PR: 0%; NP: 0%; IM: 100%	0.04	0.27
OP-3141	Deletion in PIH1D3 (hemizygous, X-linked)	DNAI1, DNAI2, DNALI1, DNAH8, DNAH17 abnormal	ODA	immotile	2019-03-07	7	8.1	0.8 ml	5.8 M/ ml	4.6 M	PR: 0%; NP: 0%; IM: 100%	0.01	0.42
					2019-09-26	3	n.d.	0.7 ml	2.2 M/ ml	1.5 M	PR: 0/100; NP: 0/100; IM: 100/100	n.d.	n.d.
OP-2334	CFAP300: c.361C>T, p.Arg121* (homozygous)	DNAI1, DNAI2, DNALI1, DNAH8, DNAH17 abnormal	ODA	immotile	n.a.	n.a.	n.a.	n.a.	n.a.	n.a.	n.a.	n.a.	n.a.
OP-516	LRRC6: c.630delG, p.Trp210Cysfs*12 + c.436G>C, p.Asp146His	DNAI1, DNAI2, DNALI1, DNAH8, DNAH17 abnormal	ODA	immotile	2020-05-28	3	9	0.9 ml	4.3 M/ ml	3.9 M	PR: 0%; NP: 0%; IM: 100%	0.01	0.82
Abbreviations: HVMA, high-speed videomicroscopy analyses; IF, high-resolution immunfluorescence microscopy; IM, immotile; M, million; n.a., semen analysis not performed in our institutions/ not applicable; n.d., not determined; NP, non-progressive motile; ODA, outer dynein arm; PR, progressive motile; TEM, transmission electron microscopy.
* Sperm motility according to latest WHO guidelines (2010) is assessed by categorizing sperm cells in the analyzed ejaculate in progressive motile (PR), non-progressive motile (NP) and immotile sperm cells. The respective percentages have to be determined.
